# Supplementary material for: Cytotoxicity Effect of Constituents of Pinus taiwanensis Hayata Twigs on B16-F10 Melanoma Cells
Source: Molecules. 2022 Apr 23;27(9):2731. doi: 10.3390/molecules27092731 (PMC9103300; doi:10.3390/molecules27092731)
Supplement: Supplementary file 1 [file molecules-27-02731-s001.zip]

Archive with 1 entries (1 files):
- molecules-1661382-supplementary.pdf
